# Supplementary material for: Dietary iron interacts with genetic background to influence glucose homeostasis
Source: Nutr Metab (Lond). 2019 Feb 18;16:13. doi: 10.1186/s12986-019-0339-6 (PMC6380031; doi:10.1186/s12986-019-0339-6)
Supplement: Supplementary file 2 — Iron genes from the Iron Chip Array and Kegg Pathway database. (XLSX 46 kb) [file 12986_2019_339_MOESM2_ESM.xlsx]

## Sheet: IronGeneInfo_MGI
Input	Input Type	MGI Gene/Marker ID	Chr	Strand	Start	End	Ensembl ID
Atp6v1h	current symbol	MGI:1914864	1	+	5070018	5162529	ENSMUSG00000033793
Sgk3	current symbol	MGI:2182368	1	+	9798107	9900845	ENSMUSG00000025915
Tram1	current symbol	MGI:1919515	1	-	13564698	13589910	ENSMUSG00000025935
Eya1	current symbol	MGI:109344	1	-	14168958	14310235	ENSMUSG00000025932
Trpa1	current symbol	MGI:3522699	1	-	14872648	14918862	ENSMUSG00000032769
Npas2	current symbol	MGI:109232	1	+	39193731	39363236	ENSMUSG00000026077
Slc40a1	current symbol	MGI:1315204	1	-	45908068	45926523	ENSMUSG00000025993
Gls	current symbol	MGI:95752	1	-	52163448	52233232	ENSMUSG00000026103
Hspd1	current symbol	MGI:96242	1	-	55077835	55088243	ENSMUSG00000025980
Unc80	current symbol	MGI:2652882	1	+	66468367	66699866	ENSMUSG00000055567
Slc11a1	current symbol	MGI:1345275	1	+	74375195	74386062	ENSMUSG00000026177
Bcs1l	current symbol	MGI:1914071	1	+	74588289	74592443	ENSMUSG00000026172
Abcb6	current symbol	MGI:1921354	1	-	75171717	75180392	ENSMUSG00000026198
Cul3	current symbol	MGI:1347360	1	-	80264923	80340480	ENSMUSG00000004364
Ptma	current symbol	MGI:97803	1	+	86526726	86530712	ENSMUSG00000026238
Usp40	current symbol	MGI:2443184	1	-	87945119	88008551	ENSMUSG00000005501
Trpm8	current symbol	MGI:2181435	1	+	88277661	88389293	ENSMUSG00000036251
Ano7	current symbol	MGI:3052714	1	+	93373930	93404303	ENSMUSG00000034107
Atg4b	current symbol	MGI:1913865	1	+	93751500	93790610	ENSMUSG00000026280
Pam	current symbol	MGI:97475	1	-	97795114	98095646	ENSMUSG00000026335
Bcl2	current symbol	MGI:88138	1	-	106538178	106714274	ENSMUSG00000057329
Serpinb5	current symbol	MGI:109579	1	+	106861173	106883348	ENSMUSG00000067006
Steap3	current symbol	MGI:1915678	1	-	120190757	120272705	ENSMUSG00000026389
Actr3	current symbol	MGI:1921367	1	-	125392906	125435727	ENSMUSG00000026341
Slc45a3	current symbol	MGI:1922082	1	+	131962967	131982969	ENSMUSG00000026435
Zc3h11a	current symbol	MGI:1917829	1	-	133619862	133661380	ENSMUSG00000102976
Zc3h11a	current symbol	MGI:1917829	1	-	133619862	133661380	ENSMUSG00000116275
Atp2b4	current symbol	MGI:88111	1	-	133699457	133801041	ENSMUSG00000026463
Atp6v1g3	current symbol	MGI:2450548	1	+	138273738	138289462	ENSMUSG00000026394
Fmo4	current symbol	MGI:2429497	1	-	162793188	162813972	ENSMUSG00000026692
Fmo1	current symbol	MGI:1310002	1	-	162829561	162866610	ENSMUSG00000040181
Fmo2	current symbol	MGI:1916776	1	-	162874317	162898726	ENSMUSG00000040170
Fmo3	current symbol	MGI:1100496	1	-	162953800	162984528	ENSMUSG00000026691
Selp	current symbol	MGI:98280	1	+	164115264	164150026	ENSMUSG00000026580
Nr1i3	current symbol	MGI:1346307	1	+	171213970	171220701	ENSMUSG00000005677
Ppox	current symbol	MGI:104968	1	-	171275990	171281186	ENSMUSG00000062729
Casq1	current symbol	MGI:1309468	1	-	172209894	172219868	ENSMUSG00000007122
Lbr	current symbol	MGI:2138281	1	-	181815335	181843046	ENSMUSG00000004880
Tlr5	current symbol	MGI:1858171	1	+	182954788	182975994	ENSMUSG00000079164
Angel2	current symbol	MGI:1196310	1	+	190925112	190946962	ENSMUSG00000026634
Slc30a1	current symbol	MGI:1345281	1	+	191906767	191913247	ENSMUSG00000037434
Sephs1	current symbol	MGI:1923580	2	+	4881564	4910557	ENSMUSG00000026662
Sec61a2	current symbol	MGI:1931071	2	-	5870987	5895432	ENSMUSG00000025816
Fcna	current symbol	MGI:1340905	2	-	25624666	25628030	ENSMUSG00000026938
Dbh	current symbol	MGI:94864	2	+	27165233	27183200	ENSMUSG00000000889
Sardh	current symbol	MGI:2183102	2	-	27188393	27248337	ENSMUSG00000009614
Lcn2	current symbol	MGI:96757	2	-	32384633	32388252	ENSMUSG00000026822
Hspa5	current symbol	MGI:95835	2	+	34771970	34777547	ENSMUSG00000026864
Gsn	current symbol	MGI:95851	2	+	35256380	35307892	ENSMUSG00000026879
Psmb7	current symbol	MGI:107637	2	-	38588036	38644087	ENSMUSG00000026750
Dcaf17	current symbol	MGI:1923013	2	+	71055328	71099142	ENSMUSG00000041966
Cybrd1	current symbol	MGI:2654575	2	+	71117923	71142926	ENSMUSG00000027015
Zc3h15	current symbol	MGI:1919747	2	+	83644435	83664622	ENSMUSG00000027091
Cat	current symbol	MGI:88271	2	-	103453849	103485160	ENSMUSG00000027187
Ano3	current symbol	MGI:3613666	2	-	110655201	110950923	ENSMUSG00000074968
Ryr3	current symbol	MGI:99684	2	-	112631355	113217096	ENSMUSG00000057378
B2m	current symbol	MGI:88127	2	+	122147686	122153083	ENSMUSG00000060802
Slc30a4	current symbol	MGI:1345282	2	-	122681233	122702663	ENSMUSG00000005802
Atp8b4	current symbol	MGI:1859664	2	-	126320973	126500674	ENSMUSG00000060131
Trpm7	current symbol	MGI:1929996	2	-	126791565	126876230	ENSMUSG00000027365
Prnp	current symbol	MGI:97769	2	+	131909928	131938429	ENSMUSG00000079037
Bmp2	current symbol	MGI:88177	2	+	133552159	133562885	ENSMUSG00000027358
Bcl2l1	current symbol	MGI:88139	2	-	152780668	152831728	ENSMUSG00000007659
Acss2	current symbol	MGI:1890410	2	+	155517948	155585724	ENSMUSG00000027605
Gss	current symbol	MGI:95852	2	-	155563181	155592810	ENSMUSG00000027610
Trpc4ap	current symbol	MGI:1930751	2	-	155634271	155692384	ENSMUSG00000038324
Nfs1	current symbol	MGI:1316706	2	-	156123639	156144186	ENSMUSG00000027618
Top1	current symbol	MGI:98788	2	+	160645888	160722764	ENSMUSG00000070544
Sgk2	current symbol	MGI:1351318	2	+	162987330	163014127	ENSMUSG00000017868
Hnf4a	current symbol	MGI:109128	2	+	163506808	163572910	ENSMUSG00000017950
Eya2	current symbol	MGI:109341	2	+	165655298	165771727	ENSMUSG00000017897
Atp9a	current symbol	MGI:1330826	2	-	168634438	168742409	ENSMUSG00000027546
Psma7	current symbol	MGI:1347070	2	-	180036373	180042433	ENSMUSG00000027566
Impa1	current symbol	MGI:1933158	3	-	10311956	10331439	ENSMUSG00000027531
Cp	current symbol	MGI:88476	3	+	19957054	20009145	ENSMUSG00000003617
Atp11b	current symbol	MGI:1923545	3	+	35754106	35856276	ENSMUSG00000037400
Trpc3	current symbol	MGI:109526	3	-	36620482	36690167	ENSMUSG00000027716
Trpc4	current symbol	MGI:109525	3	+	54156035	54318471	ENSMUSG00000027748
Smad9	current symbol	MGI:1859993	3	+	54755582	54801257	ENSMUSG00000027796
Tm4sf1	current symbol	MGI:104678	3	-	57285611	57301988	ENSMUSG00000027800
Glrb	current symbol	MGI:95751	3	-	80843599	80913660	ENSMUSG00000028020
Asic5	current symbol	MGI:1929259	3	+	81982290	82021233	ENSMUSG00000028008
Tlr2	current symbol	MGI:1346060	3	-	83836272	83841767	ENSMUSG00000027995
Fcrls	current symbol	MGI:1933397	3	-	87250758	87263738	ENSMUSG00000015852
Efna1	current symbol	MGI:103236	3	-	89271733	89281142	ENSMUSG00000027954
Shc1	current symbol	MGI:98296	3	+	89418443	89430015	ENSMUSG00000042626
Adar	current symbol	MGI:1889575	3	+	89715022	89753446	ENSMUSG00000027951
Il6ra	current symbol	MGI:105304	3	-	89864059	89913196	ENSMUSG00000027947
Atp8b2	current symbol	MGI:1859660	3	-	89939481	89963508	ENSMUSG00000060671
Slc39a1	current symbol	MGI:1353474	3	+	90248172	90253612	ENSMUSG00000052310
S100a6	current symbol	MGI:1339467	3	+	90612882	90624181	ENSMUSG00000001025
Arnt	current symbol	MGI:88071	3	+	95434388	95497237	ENSMUSG00000015522
Hfe2	current symbol	MGI:1916835	3	+	96525172	96529210	ENSMUSG00000038403
Rbm8a	current symbol	MGI:1913129	3	+	96629933	96633791	ENSMUSG00000038374
Pex11b	current symbol	MGI:1338882	3	+	96635376	96645366	ENSMUSG00000028102
Itga10	current symbol	MGI:2153482	3	+	96645584	96664513	ENSMUSG00000090210
Ankrd35	current symbol	MGI:2442590	3	+	96670131	96691032	ENSMUSG00000038354
Pias3	current symbol	MGI:1913126	3	+	96696384	96706070	ENSMUSG00000028101
Nudt17	current symbol	MGI:1925623	3	-	96706067	96708562	ENSMUSG00000028100
Polr3c	current symbol	MGI:1921664	3	-	96711490	96727628	ENSMUSG00000028099
Rnf115	current symbol	MGI:1915095	3	+	96727664	96791638	ENSMUSG00000028098
Cd160	current symbol	MGI:1860383	3	-	96798763	96829351	ENSMUSG00000038304
Pdzk1	current symbol	MGI:1928901	3	+	96829284	96870926	ENSMUSG00000038298
Gpr89	current symbol	MGI:1914799	3	-	96868281	96905346	ENSMUSG00000028096
Fmo5	current symbol	MGI:1310004	3	+	97628804	97655282	ENSMUSG00000028088
Casq2	current symbol	MGI:1309469	3	+	102086415	102146514	ENSMUSG00000027861
Magi3	current symbol	MGI:1923484	3	-	104013259	104220374	ENSMUSG00000052539
Slc30a7	current symbol	MGI:1913750	3	-	115938973	116007406	ENSMUSG00000054414
Cdc14a	current symbol	MGI:2442676	3	-	116272553	116424032	ENSMUSG00000033502
Slc9b1	current symbol	MGI:1921696	3	+	135348029	135397827	ENSMUSG00000050150
Clca1	current symbol	MGI:1346342	3	-	145003817	145032776	ENSMUSG00000028255
Clca2	current symbol	MGI:2139758	3	-	145070263	145099443	ENSMUSG00000036960
Bcl10	current symbol	MGI:1337994	3	+	145922804	145934356	ENSMUSG00000028191
Mcoln3	current symbol	MGI:1890500	3	+	146117450	146141806	ENSMUSG00000036853
Mcoln2	current symbol	MGI:1915529	3	+	146149833	146195513	ENSMUSG00000011008
Prkacb	current symbol	MGI:97594	3	-	146729574	146812990	ENSMUSG00000005034
Cth	current symbol	MGI:1339968	3	-	157894248	157925077	ENSMUSG00000028179
Asph	current symbol	MGI:1914186	4	-	9448069	9669344	ENSMUSG00000028207
Wwp1	current symbol	MGI:1861728	4	-	19608303	19708993	ENSMUSG00000041058
Atp6v0d2	current symbol	MGI:1924415	4	-	19876841	19922605	ENSMUSG00000028238
Gabrr2	current symbol	MGI:95626	4	+	33062999	33095865	ENSMUSG00000023267
Gabrr1	current symbol	MGI:95625	4	+	33132521	33163588	ENSMUSG00000028280
Akirin2	current symbol	MGI:1889364	4	+	34550937	34566908	ENSMUSG00000028291
Aco1	current symbol	MGI:87879	4	+	40143081	40198338	ENSMUSG00000028405
Dnaja1	current symbol	MGI:1270129	4	+	40722150	40734964	ENSMUSG00000028410
Bag1	current symbol	MGI:108047	4	-	40936398	40948281	ENSMUSG00000028416
Stoml2	current symbol	MGI:1913842	4	-	43027690	43031710	ENSMUSG00000028455
Zfp189	current symbol	MGI:2444707	4	+	49521176	49531517	ENSMUSG00000039634
Txn1	current symbol	MGI:98874	4	-	57943373	57956411	ENSMUSG00000028367
Slc31a2	current symbol	MGI:1333844	4	+	62262562	62298411	ENSMUSG00000066152
Slc31a1	current symbol	MGI:1333843	4	+	62360727	62391769	ENSMUSG00000066150
Atp6v1g1	current symbol	MGI:1913540	4	+	63544772	63550750	ENSMUSG00000039105
Tlr4	current symbol	MGI:96824	4	+	66827584	66930284	ENSMUSG00000039005
Tyrp1	current symbol	MGI:98881	4	+	80834123	80851719	ENSMUSG00000005994
Jun	current symbol	MGI:96646	4	-	95049034	95052222	ENSMUSG00000052684
Jak1	current symbol	MGI:96628	4	-	101152367	101265282	ENSMUSG00000028530
Bsnd	current symbol	MGI:2153465	4	-	106483456	106492283	ENSMUSG00000025418
Dio1	current symbol	MGI:94896	4	-	107291465	107307169	ENSMUSG00000034785
Akr1a1	current symbol	MGI:1929955	4	-	116636510	116651680	ENSMUSG00000028692
Urod	current symbol	MGI:98916	4	-	116989965	116994413	ENSMUSG00000028684
Atp6v0b	current symbol	MGI:1890510	4	-	117884326	117887333	ENSMUSG00000033379
Slc2a1	current symbol	MGI:95755	4	+	119108711	119137983	ENSMUSG00000028645
Ybx1	current symbol	MGI:99146	4	-	119277981	119294604	ENSMUSG00000028639
Mtf1	current symbol	MGI:101786	4	+	124802104	124849379	ENSMUSG00000028890
Thrap3	current symbol	MGI:2442637	4	-	126164082	126202760	ENSMUSG00000043962
Ptp4a2	current symbol	MGI:1277117	4	+	129811219	129849978	ENSMUSG00000028788
Eya3	current symbol	MGI:109339	4	+	132638987	132724765	ENSMUSG00000028886
Zfp593	current symbol	MGI:1915290	4	-	134243289	134245592	ENSMUSG00000028840
Slc30a2	current symbol	MGI:106637	4	+	134343181	134354484	ENSMUSG00000028836
Stmn1	current symbol	MGI:96739	4	+	134468320	134473843	ENSMUSG00000028832
Clcnka	current symbol	MGI:1329026	4	-	141384610	141398724	ENSMUSG00000033770
Clcnkb	current symbol	MGI:1930643	4	-	141404353	141416014	ENSMUSG00000006216
Clcn6	current symbol	MGI:1347049	4	-	148004259	148038821	ENSMUSG00000029016
Fbxo2	current symbol	MGI:2446216	4	+	148160621	148166424	ENSMUSG00000041556
Eno1	current symbol	MGI:95393	4	+	150236721	150248879	ENSMUSG00000063524
Vamp3	current symbol	MGI:1321389	4	-	151047300	151057963	ENSMUSG00000028955
Steap2	current symbol	MGI:1921301	5	-	5664829	5694578	ENSMUSG00000015653
Abcb8	current symbol	MGI:1351667	5	+	24393663	24410054	ENSMUSG00000028973
Asic3	current symbol	MGI:2159339	5	+	24413392	24417835	ENSMUSG00000038276
Abcf2	current symbol	MGI:1351657	5	-	24565345	24577467	ENSMUSG00000028953
Il6	current symbol	MGI:96559	5	+	30013114	30019981	ENSMUSG00000025746
Hadhb	current symbol	MGI:2136381	5	+	30155248	30184593	ENSMUSG00000059447
Slc30a3	current symbol	MGI:1345280	5	-	31086106	31108237	ENSMUSG00000029151
Htt	current symbol	MGI:96067	5	+	34761740	34912534	ENSMUSG00000029104
Acox3	current symbol	MGI:1933156	5	+	35583040	35615352	ENSMUSG00000029098
Sod3	current symbol	MGI:103181	5	+	52363791	52371418	ENSMUSG00000072941
Tlr1	current symbol	MGI:1341295	5	-	64924679	64933563	ENSMUSG00000044827
Tlr6	current symbol	MGI:1341296	5	-	64952031	64960097	ENSMUSG00000051498
Atp8a1	current symbol	MGI:1330848	5	-	67618140	67847434	ENSMUSG00000037685
Gabra2	current symbol	MGI:95614	5	-	70957597	71095849	ENSMUSG00000000560
Gabra4	current symbol	MGI:95616	5	-	71569749	71658308	ENSMUSG00000029211
Gabrb1	current symbol	MGI:95619	5	+	71658113	72149037	ENSMUSG00000029212
Atp10d	current symbol	MGI:2450125	5	+	72203329	72298775	ENSMUSG00000046808
Txk	current symbol	MGI:102960	5	-	72695978	72752777	ENSMUSG00000054892
Tmem165	current symbol	MGI:894407	5	+	76183880	76209245	ENSMUSG00000029234
Clock	current symbol	MGI:99698	5	-	76209868	76304792	ENSMUSG00000029238
Csn2	current symbol	MGI:88541	5	-	87692624	87699630	ENSMUSG00000063157
Alb	current symbol	MGI:87991	5	+	90460897	90476602	ENSMUSG00000029368
Coq2	current symbol	MGI:1919133	5	-	100654723	100675140	ENSMUSG00000029319
Spp1	current symbol	MGI:98389	5	+	104435118	104441050	ENSMUSG00000029304
Iscu	current symbol	MGI:1913633	5	+	113772748	113778288	ENSMUSG00000025825
Trpv4	current symbol	MGI:1926945	5	-	114622152	114658421	ENSMUSG00000014158
Rplp0	current symbol	MGI:1927636	5	+	115559467	115563727	ENSMUSG00000067274
Nos1	current symbol	MGI:97360	5	+	117781032	117958840	ENSMUSG00000029361
Tpcn1	current symbol	MGI:2182472	5	-	120534153	120588673	ENSMUSG00000032741
Rpl6	current symbol	MGI:108057	5	+	121204481	121209241	ENSMUSG00000029614
Atp2a2	current symbol	MGI:88110	5	-	122453513	122502225	ENSMUSG00000029467
Abcb9	current symbol	MGI:1861729	5	-	124061530	124095798	ENSMUSG00000029408
Sbno1	current symbol	MGI:2384298	5	-	124368708	124426001	ENSMUSG00000038095
Atp6v0a2	current symbol	MGI:104855	5	+	124628576	124724455	ENSMUSG00000038023
Ubc	current symbol	MGI:98889	5	-	125385965	125390202	ENSMUSG00000008348
Ran	current symbol	MGI:1333112	5	+	129020069	129024323	ENSMUSG00000029430
Por	current symbol	MGI:97744	5	+	135670033	135735326	ENSMUSG00000005514
Hspb1	current symbol	MGI:96240	5	+	135887919	135889563	ENSMUSG00000004951
Epo	current symbol	MGI:95407	5	-	137483020	137533242	ENSMUSG00000029711
Tfr2	current symbol	MGI:1354956	5	+	137569840	137587479	ENSMUSG00000029716
Cyp3a13	current symbol	MGI:88610	5	-	137892932	137921619	ENSMUSG00000029727
Ttyh3	current symbol	MGI:1925589	5	-	140620578	140649031	ENSMUSG00000036565
Actb	current symbol	MGI:87904	5	-	142903115	142906754	ENSMUSG00000029580
Eif2ak1	current symbol	MGI:1353448	5	+	143817788	143904251	ENSMUSG00000029613
Hsph1	current symbol	MGI:105053	5	-	149614287	149636376	ENSMUSG00000029657
Gng11	current symbol	MGI:1913316	6	+	4003904	4008445	ENSMUSG00000032766
Ndufa4	current symbol	MGI:107686	6	-	11900292	11907497	ENSMUSG00000029632
Capza2	current symbol	MGI:106222	6	+	17636234	17666972	ENSMUSG00000015733
Atp6v1f	current symbol	MGI:1913394	6	+	29467718	29470512	ENSMUSG00000004285
Akr1b8	current symbol	MGI:107673	6	+	34354119	34368463	ENSMUSG00000029762
Atp6v0a4	current symbol	MGI:2153480	6	-	38048483	38124586	ENSMUSG00000038600
Trpv6	current symbol	MGI:1927259	6	-	41620624	41636405	ENSMUSG00000029868
Trpv5	current symbol	MGI:2429764	6	-	41652173	41680769	ENSMUSG00000036899
Clcn1	current symbol	MGI:88417	6	+	42286685	42315756	ENSMUSG00000029862
Cul1	current symbol	MGI:1349658	6	+	47453398	47526139	ENSMUSG00000029686
Atp6v0e2	current symbol	MGI:1923502	6	+	48537615	48541801	ENSMUSG00000039347
Atp6v1b1	current symbol	MGI:103285	6	+	83742990	83758855	ENSMUSG00000006269
Sfxn5	current symbol	MGI:2137681	6	-	85213049	85333422	ENSMUSG00000033720
Cct7	current symbol	MGI:107184	6	+	85451514	85468475	ENSMUSG00000030007
Cnbp	current symbol	MGI:88431	6	-	87842615	87851106	ENSMUSG00000030057
Eefsec	current symbol	MGI:2137092	6	-	88257334	88446539	ENSMUSG00000033216
Cav3	current symbol	MGI:107570	6	+	112459505	112472872	ENSMUSG00000062694
Gt(ROSA)26Sor	current symbol	MGI:104735	6	-	113067428	113077333	ENSMUSG00000086429
Vhl	current symbol	MGI:103223	6	+	113623959	113631633	ENSMUSG00000033933
Atp2b2	current symbol	MGI:105368	6	-	113743831	114042613	ENSMUSG00000030302
Raf1	current symbol	MGI:97847	6	-	115618067	115676635	ENSMUSG00000000441
Rpl32	current symbol	MGI:98038	6	-	115805505	115808747	ENSMUSG00000057841
Zfand4	current symbol	MGI:1914742	6	+	116264222	116330302	ENSMUSG00000042213
Fxyd4	current symbol	MGI:1889005	6	-	117933559	117937692	ENSMUSG00000004988
Cacna1c	current symbol	MGI:103013	6	-	118587240	119196418	ENSMUSG00000051331
Wnk1	current symbol	MGI:2442092	6	-	119923969	120038672	ENSMUSG00000045962
Atp6v1e1	current symbol	MGI:894326	6	-	120794305	120822793	ENSMUSG00000019210
Slc2a3	current symbol	MGI:95757	6	-	122727809	122801640	ENSMUSG00000003153
Cd163	current symbol	MGI:2135946	6	+	124304656	124330527	ENSMUSG00000008845
GAPDH	current symbol	MGI:95640	6	-	125161715	125166467	ENSMUSG00000057666
Scnn1a	current symbol	MGI:101782	6	+	125320659	125344943	ENSMUSG00000030340
Ano2	current symbol	MGI:2387214	6	+	125690419	126040126	ENSMUSG00000038115
Klra6	current symbol	MGI:101902	6	-	130013033	130026954	ENSMUSG00000061769
Mgst1	current symbol	MGI:1913850	6	+	138140316	138156755	ENSMUSG00000008540
Bcat1	current symbol	MGI:104861	6	-	144993835	145076184	ENSMUSG00000030268
Rps9	current symbol	MGI:1924096	7	+	3703993	3706897	ENSMUSG00000006333
Ttyh1	current symbol	MGI:1889007	7	+	4119408	4136708	ENSMUSG00000030428
Rpl28	current symbol	MGI:101839	7	+	4792874	4795066	ENSMUSG00000030432
Sympk	current symbol	MGI:1915438	7	+	19024377	19054618	ENSMUSG00000023118
Tgfb1	current symbol	MGI:98725	7	+	25687002	25705077	ENSMUSG00000002603
Egln2	current symbol	MGI:1932287	7	-	27158658	27166802	ENSMUSG00000058709
Psmc4	current symbol	MGI:1346093	7	-	28041707	28050101	ENSMUSG00000030603
Zfp36	current symbol	MGI:99180	7	-	28376784	28380253	ENSMUSG00000044786
Sirt2	current symbol	MGI:1927664	7	+	28766735	28788661	ENSMUSG00000015149
Ryr1	current symbol	MGI:99659	7	-	29003344	29125179	ENSMUSG00000030592
Aplp1	current symbol	MGI:88046	7	-	30434982	30445535	ENSMUSG00000006651
Atp4a	current symbol	MGI:88113	7	+	30712209	30725534	ENSMUSG00000005553
Hamp2	current symbol	MGI:2153530	7	-	30922389	30924681	ENSMUSG00000056978
Hamp	current symbol	MGI:1933533	7	-	30942368	30944032	ENSMUSG00000050440
Fxyd7	current symbol	MGI:1889006	7	-	31042513	31051467	ENSMUSG00000036578
Fxyd1	current symbol	MGI:1889273	7	-	31051678	31057199	ENSMUSG00000036570
Fxyd3	current symbol	MGI:107497	7	-	31068172	31076704	ENSMUSG00000057092
Il4i1	current symbol	MGI:109552	7	+	44816387	44840809	ENSMUSG00000074141
Trpm4	current symbol	MGI:1915917	7	-	45302632	45333780	ENSMUSG00000038260
Ftl1	current symbol	MGI:95589	7	-	45457944	45459884	ENSMUSG00000050708
Bcat2	current symbol	MGI:1276534	7	+	45570153	45589711	ENSMUSG00000030826
Ldha	current symbol	MGI:96759	7	+	46841475	46855627	ENSMUSG00000063229
Ano5	current symbol	MGI:3576659	7	+	51511029	51598709	ENSMUSG00000055489
Gabrg3	current symbol	MGI:95624	7	-	56716465	57387188	ENSMUSG00000055026
Gabra5	current symbol	MGI:95617	7	-	57407672	57510059	ENSMUSG00000055078
Gabrb3	current symbol	MGI:95621	7	+	57419692	57828802	ENSMUSG00000033676
Atp10a	current symbol	MGI:1330809	7	+	58656166	58829420	ENSMUSG00000025324
Peg12	current symbol	MGI:1351637	7	-	62461871	62464510	ENSMUSG00000070526
Trpm1	current symbol	MGI:1330305	7	+	64153835	64269775	ENSMUSG00000030523
Sh3gl3	current symbol	MGI:700011	7	+	82173840	82307419	ENSMUSG00000030638
Arnt2	current symbol	MGI:107188	7	-	84246278	84410176	ENSMUSG00000015709
Tyr	current symbol	MGI:98880	7	-	87424771	87493512	ENSMUSG00000004651
Sytl2	current symbol	MGI:1933366	7	+	90302252	90410719	ENSMUSG00000030616
Serpinh1	current symbol	MGI:88283	7	-	99345376	99353239	ENSMUSG00000070436
Trpc2	current symbol	MGI:109527	7	+	102083116	102096396	ENSMUSG00000100254
Hbb-bh1	current symbol	MGI:96024	7	-	103841637	103843164	ENSMUSG00000052217
Hpx	current symbol	MGI:105112	7	-	105591613	105600137	ENSMUSG00000030895
Arntl	current symbol	MGI:1096381	7	+	113207465	113314126	ENSMUSG00000055116
Scnn1g	current symbol	MGI:104695	7	+	121734479	121768475	ENSMUSG00000000216
Scnn1b	current symbol	MGI:104696	7	+	121865038	121918514	ENSMUSG00000030873
Rabep2	current symbol	MGI:1917564	7	+	126428759	126449245	ENSMUSG00000030727
Atp2a1	current symbol	MGI:105058	7	-	126445858	126463108	ENSMUSG00000030730
Sephs2	current symbol	MGI:108388	7	-	127271879	127274055	ENSMUSG00000049091
Uros	current symbol	MGI:98917	7	-	133686243	133710072	ENSMUSG00000030979
Ano9	current symbol	MGI:1918595	7	-	141101212	141117806	ENSMUSG00000054662
Ctsd	current symbol	MGI:88562	7	-	142375916	142387870	ENSMUSG00000007891
Th	current symbol	MGI:98735	7	-	142892752	142931128	ENSMUSG00000000214
Trpm5	current symbol	MGI:1861718	7	-	143069153	143094642	ENSMUSG00000009246
Ano1	current symbol	MGI:2142149	7	-	144588549	144751974	ENSMUSG00000031075
Tpcn2	current symbol	MGI:2385297	7	-	145186524	145284011	ENSMUSG00000048677
Mcoln1	current symbol	MGI:1890498	8	+	3500457	3515232	ENSMUSG00000004567
Atp11a	current symbol	MGI:1354735	8	+	12757014	12868728	ENSMUSG00000031441
Atp4b	current symbol	MGI:88114	8	-	13386205	13396825	ENSMUSG00000031449
Atp7b	current symbol	MGI:103297	8	-	21992785	22060305	ENSMUSG00000006567
Vdac3	current symbol	MGI:106922	8	-	22577086	22593758	ENSMUSG00000008892
Gsr	current symbol	MGI:95804	8	+	33652523	33698163	ENSMUSG00000031584
Tlr3	current symbol	MGI:2156367	8	-	45395665	45411080	ENSMUSG00000031639
Glra3	current symbol	MGI:95749	8	+	55940460	56130070	ENSMUSG00000038257
Atp6v1b2	current symbol	MGI:109618	8	+	69088646	69113711	ENSMUSG00000006273
Uba52	current symbol	MGI:98887	8	-	70508263	70510801	ENSMUSG00000090137
Ano8	current symbol	MGI:2687327	8	-	71476019	71485963	ENSMUSG00000034863
Bst2	current symbol	MGI:1916800	8	-	71534255	71537456	ENSMUSG00000046718
Hmox1	current symbol	MGI:96163	8	+	75093621	75100589	ENSMUSG00000005413
Smad1	current symbol	MGI:109452	8	-	79338395	79399518	ENSMUSG00000031681
Abce1	current symbol	MGI:1195458	8	-	79683462	79711740	ENSMUSG00000058355
Prkaca	current symbol	MGI:97592	8	+	83972993	83996443	ENSMUSG00000005469
Calr	current symbol	MGI:88252	8	-	84841850	84846934	ENSMUSG00000003814
Best2	current symbol	MGI:2387588	8	-	85007202	85014531	ENSMUSG00000052819
Mt3	current symbol	MGI:97173	8	+	94152607	94154146	ENSMUSG00000031760
Mt2	current symbol	MGI:97172	8	+	94172664	94173568	ENSMUSG00000031762
Mt1	current symbol	MGI:97171	8	+	94179082	94180327	ENSMUSG00000031765
Herpud1	current symbol	MGI:1927406	8	+	94386438	94395377	ENSMUSG00000031770
Got2	current symbol	MGI:95792	8	-	95864134	95888547	ENSMUSG00000031672
Hsf4	current symbol	MGI:1347058	8	+	105269801	105275845	ENSMUSG00000033249
Atp6v0d1	current symbol	MGI:1201778	8	-	105524465	105566047	ENSMUSG00000013160
Edc4	current symbol	MGI:2446249	8	+	105880881	105894908	ENSMUSG00000036270
Atp2c2	current symbol	MGI:1916297	8	+	119700009	119757717	ENSMUSG00000034112
Cotl1	current symbol	MGI:1919292	8	-	119809222	119840544	ENSMUSG00000031827
Aprt	current symbol	MGI:88061	8	-	122574635	122576909	ENSMUSG00000006589
Abcb10	current symbol	MGI:1860508	8	-	123952459	123983122	ENSMUSG00000031974
Egln1	current symbol	MGI:1932286	8	-	124908587	124949324	ENSMUSG00000031987
Mmp3	current symbol	MGI:97010	9	+	7445822	7455975	ENSMUSG00000043613
Trpc6	current symbol	MGI:109523	9	+	8544142	8680741	ENSMUSG00000031997
Endod1	current symbol	MGI:1919196	9	-	14353990	14381242	ENSMUSG00000037419
Fdx1l	current symbol	MGI:1915415	9	-	21067520	21073514	ENSMUSG00000079677
Epor	current symbol	MGI:95408	9	-	21958897	21963506	ENSMUSG00000006235
Aplp2	current symbol	MGI:88047	9	-	31149557	31211815	ENSMUSG00000031996
Acrv1	current symbol	MGI:104590	9	+	36693220	36698843	ENSMUSG00000032110
Hspa8	current symbol	MGI:105384	9	+	40800984	40805200	ENSMUSG00000015656
Thy1	current symbol	MGI:98747	9	+	44043384	44048579	ENSMUSG00000032011
Hmbs	current symbol	MGI:96112	9	-	44336348	44344228	ENSMUSG00000032126
Trappc4	current symbol	MGI:1926211	9	-	44403755	44407548	ENSMUSG00000032112
Rps25	current symbol	MGI:1922867	9	+	44407714	44410406	ENSMUSG00000009927
Fxyd6	current symbol	MGI:1890226	9	+	45370185	45396159	ENSMUSG00000066705
Fxyd2	current symbol	MGI:1195260	9	+	45399709	45410278	ENSMUSG00000059412
Bace1	current symbol	MGI:1346542	9	+	45838580	45864399	ENSMUSG00000032086
Pcsk7	current symbol	MGI:107421	9	+	45906497	45929726	ENSMUSG00000035382
Htr3a	current symbol	MGI:96282	9	-	48899213	48911099	ENSMUSG00000032269
Htr3b	current symbol	MGI:1861899	9	-	48935008	48964990	ENSMUSG00000008590
Hspb2	current symbol	MGI:1916503	9	-	50751078	50752354	ENSMUSG00000038086
Fdx1	current symbol	MGI:103224	9	-	51943306	51963556	ENSMUSG00000032051
Idh3a	current symbol	MGI:1915084	9	+	54586511	54604662	ENSMUSG00000032279
Ireb2	current symbol	MGI:1928268	9	+	54863789	54912530	ENSMUSG00000032293
Psma4	current symbol	MGI:1347060	9	+	54950790	54958030	ENSMUSG00000032301
Cyp1a1	current symbol	MGI:88588	9	+	57687928	57703824	ENSMUSG00000032315
Oaz2	current symbol	MGI:109492	9	+	65668001	65690300	ENSMUSG00000040652
Ppib	current symbol	MGI:97750	9	+	66060222	66066623	ENSMUSG00000032383
Plod2	current symbol	MGI:1347007	9	+	92542223	92608428	ENSMUSG00000032374
Trpc1	current symbol	MGI:109528	9	-	95705082	95750375	ENSMUSG00000032839
Rbp2	current symbol	MGI:97877	9	+	98486115	98509781	ENSMUSG00000032454
Trf	current symbol	MGI:98821	9	-	103204001	103230444	ENSMUSG00000032554
Atp2c1	current symbol	MGI:1889008	9	-	105403539	105527319	ENSMUSG00000032570
Tlr9	current symbol	MGI:1932389	9	+	106222598	106226883	ENSMUSG00000045322
Alas1	current symbol	MGI:87989	9	-	106233455	106248126	ENSMUSG00000032786
Gpx1	current symbol	MGI:104887	9	+	108338903	108340343	ENSMUSG00000063856
Ltf	current symbol	MGI:96837	9	+	111019271	111042767	ENSMUSG00000032496
Ano10	current symbol	MGI:2143103	9	-	122175874	122294423	ENSMUSG00000037949
Sgk1	current symbol	MGI:1340062	10	+	21882184	21999903	ENSMUSG00000019970
Arg1	current symbol	MGI:88070	10	-	24915207	24927470	ENSMUSG00000019987
Trdn	current symbol	MGI:1924007	10	+	33083483	33476709	ENSMUSG00000019787
Ostm1	current symbol	MGI:2655574	10	+	42583822	42702459	ENSMUSG00000038280
Pln	current symbol	MGI:97622	10	+	53337686	53345999	ENSMUSG00000038583
Hsf2	current symbol	MGI:96239	10	+	57486385	57513135	ENSMUSG00000019878
P4ha1	current symbol	MGI:97463	10	+	59323296	59373304	ENSMUSG00000019916
Psap	current symbol	MGI:97783	10	+	60277627	60302594	ENSMUSG00000004207
Ddx21	current symbol	MGI:1860494	10	-	62580251	62602281	ENSMUSG00000020075
Ube2d1	current symbol	MGI:2384911	10	-	71254980	71285262	ENSMUSG00000019927
Ube2g2	current symbol	MGI:1343188	10	+	77622275	77645993	ENSMUSG00000009293
Trpm2	current symbol	MGI:1351901	10	-	77907722	77970563	ENSMUSG00000009292
Cdc34	current symbol	MGI:102657	10	+	79682195	79688398	ENSMUSG00000020307
Gpx4	current symbol	MGI:104767	10	+	80047166	80056439	ENSMUSG00000075706
Atp8b3	current symbol	MGI:1914581	10	-	80519584	80539124	ENSMUSG00000003341
Sf3a2	current symbol	MGI:104912	10	+	80798198	80804924	ENSMUSG00000020211
Oaz1	current symbol	MGI:109433	10	+	80826682	80829290	ENSMUSG00000035242
Slc39a3	current symbol	MGI:2147269	10	-	81028538	81037426	ENSMUSG00000046822
Txnrd1	current symbol	MGI:1354175	10	+	82833951	82897712	ENSMUSG00000020250
Pah	current symbol	MGI:97473	10	+	87521795	87584136	ENSMUSG00000020051
Ano4	current symbol	MGI:2443344	10	-	88948994	89344762	ENSMUSG00000035189
Tmpo	current symbol	MGI:106920	10	-	91147571	91181315	ENSMUSG00000019961
Atp2b1	current symbol	MGI:104653	10	+	98914406	99026143	ENSMUSG00000019943
Best3	current symbol	MGI:3580298	10	+	116986314	117025040	ENSMUSG00000020169
Ddit3	current symbol	MGI:109247	10	+	127290774	127296288	ENSMUSG00000025408
Ddit3	current symbol	MGI:109247	10	+	127290774	127296288	ENSMUSG00000116429
Smarcc2	current symbol	MGI:1915344	10	+	128459248	128490482	ENSMUSG00000025369
Xbp1	current symbol	MGI:98970	11	+	5520659	5525893	ENSMUSG00000020484
Sertad2	current symbol	MGI:1931026	11	+	20543253	20653021	ENSMUSG00000049800
Pnpt1	current symbol	MGI:1918951	11	+	29130744	29161828	ENSMUSG00000020464
Rps27a	current symbol	MGI:1925544	11	-	29545846	29548109	ENSMUSG00000020460
Il9r	current symbol	MGI:96564	11	-	32187541	32200279	ENSMUSG00000020279
Hba-a1	current symbol	MGI:96015	11	+	32283511	32284465	ENSMUSG00000069919
Npm1	current symbol	MGI:106184	11	-	33152287	33163206	ENSMUSG00000057113
Slit3	current symbol	MGI:1315202	11	+	35121224	35708507	ENSMUSG00000056427
Gabrg2	current symbol	MGI:95623	11	-	41910203	42000857	ENSMUSG00000020436
Gabra1	current symbol	MGI:95613	11	-	42130939	42182930	ENSMUSG00000010803
Gabra6	current symbol	MGI:95618	11	-	42306437	42321072	ENSMUSG00000020428
Gabrb2	current symbol	MGI:95620	11	+	42419757	42629028	ENSMUSG00000007653
Atp10b	current symbol	MGI:2442688	11	+	43149877	43262285	ENSMUSG00000055415
Skp1a	current symbol	MGI:103575	11	+	52231995	52246858	ENSMUSG00000036309
Leap2	current symbol	MGI:2672795	11	-	53422181	53423170	ENSMUSG00000036216
Gpx3	current symbol	MGI:105102	11	+	54902453	54910377	ENSMUSG00000018339
Atox1	current symbol	MGI:1333855	11	-	55446641	55461239	ENSMUSG00000018585
Glra1	current symbol	MGI:95747	11	-	55514238	55608198	ENSMUSG00000000263
Shmt1	current symbol	MGI:98299	11	-	60788104	60811718	ENSMUSG00000020534
Ubb	current symbol	MGI:98888	11	+	62551171	62553213	ENSMUSG00000019505
Trpv2	current symbol	MGI:1341836	11	+	62574486	62600515	ENSMUSG00000018507
Pmp22	current symbol	MGI:97631	11	+	63128982	63159547	ENSMUSG00000018217
Elac2	current symbol	MGI:1890496	11	+	64979038	65002069	ENSMUSG00000020549
Gas7	current symbol	MGI:1202388	11	+	67455437	67684974	ENSMUSG00000033066
Slc2a4	current symbol	MGI:95758	11	-	69942539	69948188	ENSMUSG00000018566
Alox15	current symbol	MGI:87997	11	-	70344152	70352031	ENSMUSG00000018924
Slc25a11	current symbol	MGI:1915113	11	-	70644196	70647479	ENSMUSG00000014606
Atp2a3	current symbol	MGI:1194503	11	+	72961169	72993044	ENSMUSG00000020788
Trpv1	current symbol	MGI:1341787	11	+	73234292	73261242	ENSMUSG00000005952
Trpv3	current symbol	MGI:2181407	11	+	73267388	73300363	ENSMUSG00000043029
Nos2	current symbol	MGI:97361	11	+	78920787	78960254	ENSMUSG00000020826
Asic2	current symbol	MGI:1100867	11	-	80880169	81968457	ENSMUSG00000020704
Ccl11	current symbol	MGI:103576	11	+	82057823	82062955	ENSMUSG00000020676
Mpo	current symbol	MGI:97137	11	+	87793581	87804413	ENSMUSG00000009350
Srsf1	current symbol	MGI:98283	11	+	88047373	88053755	ENSMUSG00000018379
Rpl19	current symbol	MGI:98020	11	+	98026710	98030492	ENSMUSG00000017404
Krt19	current symbol	MGI:96693	11	-	100140810	100148665	ENSMUSG00000020911
Hap1	current symbol	MGI:1261831	11	-	100347327	100356128	ENSMUSG00000006930
Stat3	current symbol	MGI:103038	11	-	100885098	100939540	ENSMUSG00000004040
Atp6v0a1	current symbol	MGI:103286	11	+	101009452	101063719	ENSMUSG00000019302
Wnk4	current symbol	MGI:1917097	11	+	101260567	101277409	ENSMUSG00000035112
Ddx5	current symbol	MGI:105037	11	-	106780355	106789185	ENSMUSG00000020719
Wipi1	current symbol	MGI:1261864	11	-	109573331	109611967	ENSMUSG00000041895
Ttyh2	current symbol	MGI:2157091	11	+	114675431	114720977	ENSMUSG00000034714
Fdxr	current symbol	MGI:104724	11	-	115268024	115277050	ENSMUSG00000018861
Fkbp1b	current symbol	MGI:1336205	12	-	4833174	4841591	ENSMUSG00000020635
Atp6v1c2	current symbol	MGI:1916025	12	-	17284721	17329359	ENSMUSG00000020566
Ahr	current symbol	MGI:105043	12	-	35497974	35535038	ENSMUSG00000019256
Hectd1	current symbol	MGI:2384768	12	-	51743722	51829536	ENSMUSG00000035247
Pygl	current symbol	MGI:97829	12	-	70190811	70231488	ENSMUSG00000021069
Hif1a	current symbol	MGI:106918	12	+	73901375	73947530	ENSMUSG00000021109
Gpx2	current symbol	MGI:106609	12	-	76792335	76795554	ENSMUSG00000042808
Atp6v1d	current symbol	MGI:1921084	12	-	78842982	78861638	ENSMUSG00000021114
Tmem229b	current symbol	MGI:2444389	12	-	78961795	79007627	ENSMUSG00000046157
Psen1	current symbol	MGI:1202717	12	+	83688152	83735199	ENSMUSG00000019969
Acot6	current symbol	MGI:1921287	12	+	84100654	84111349	ENSMUSG00000043487
Npc2	current symbol	MGI:1915213	12	-	84754559	84773112	ENSMUSG00000021242
Unc79	current symbol	MGI:2684729	12	+	102948859	103184065	ENSMUSG00000021198
Hsp90aa1	current symbol	MGI:96250	12	-	110690605	110702728	ENSMUSG00000021270
Ryr2	current symbol	MGI:99685	13	-	11553102	12106945	ENSMUSG00000021313
Hfe	current symbol	MGI:109191	13	-	23702034	23710854	ENSMUSG00000006611
Uqcrfs1	current symbol	MGI:1913944	13	-	30540308	30545362	ENSMUSG00000038462
Lyrm4	current symbol	MGI:2683538	13	-	35978797	36117357	ENSMUSG00000046573
Wnk2	current symbol	MGI:1922857	13	-	49036303	49148012	ENSMUSG00000037989
Secisbp2	current symbol	MGI:1922670	13	+	51651697	51684044	ENSMUSG00000035139
Sfxn1	current symbol	MGI:2137677	13	+	54071869	54108342	ENSMUSG00000021474
Smad5	current symbol	MGI:1328787	13	+	56703010	56742377	ENSMUSG00000021540
Trpc7	current symbol	MGI:1349470	13	-	56773113	56895789	ENSMUSG00000021541
Gas1	current symbol	MGI:95655	13	-	60174405	60177365	ENSMUSG00000052957
Slc30a5	current symbol	MGI:1916298	13	-	100802648	100833427	ENSMUSG00000021629
Acox2	current symbol	MGI:1934852	14	-	8225511	8259353	ENSMUSG00000021751
Gdf2	current symbol	MGI:1321394	14	+	33941039	33947198	ENSMUSG00000072625
Bmp4	current symbol	MGI:88180	14	-	46383520	46390669	ENSMUSG00000021835
Apex1	current symbol	MGI:88042	14	+	50924968	50927139	ENSMUSG00000035960
Slc39a2	current symbol	MGI:2684326	14	+	51892889	51896745	ENSMUSG00000072572
Slc7a7	current symbol	MGI:1337120	14	-	54369442	54417780	ENSMUSG00000000958
Lrp10	current symbol	MGI:1929480	14	+	54464147	54470292	ENSMUSG00000022175
Slc22a17	current symbol	MGI:1926225	14	-	54906304	54913132	ENSMUSG00000022199
Atp12a	current symbol	MGI:1926943	14	+	56365068	56388550	ENSMUSG00000022229
Bnip3l	current symbol	MGI:1332659	14	-	66985239	67008877	ENSMUSG00000022051
Slc25a37	current symbol	MGI:1914962	14	-	69241848	69285112	ENSMUSG00000034248
Bmp1	current symbol	MGI:88176	14	-	70474558	70520234	ENSMUSG00000022098
Dock9	current symbol	MGI:106321	14	-	121542114	121797837	ENSMUSG00000025558
Nalcn	current symbol	MGI:2444306	14	-	123276634	123627144	ENSMUSG00000000197
Slc1a3	current symbol	MGI:99917	15	-	8634124	8710764	ENSMUSG00000005360
Stk3	current symbol	MGI:1928487	15	-	34875496	35155806	ENSMUSG00000022329
Cox6c	current symbol	MGI:104614	15	-	35925886	35938246	ENSMUSG00000014313
Atp6v1c1	current symbol	MGI:1913585	15	+	38661933	38692446	ENSMUSG00000022295
Fbxo32	current symbol	MGI:1914981	15	-	58175879	58214892	ENSMUSG00000022358
Trib1	current symbol	MGI:2443397	15	+	59648350	59656550	ENSMUSG00000032501
Myc	current symbol	MGI:97250	15	+	61985391	61990374	ENSMUSG00000022346
Hsf1	current symbol	MGI:96238	15	+	76477367	76500982	ENSMUSG00000022556
Slc39a4	current symbol	MGI:1919277	15	-	76612383	76617379	ENSMUSG00000063354
Txn2	current symbol	MGI:1929468	15	-	77915047	77929006	ENSMUSG00000005354
Tst	current symbol	MGI:98852	15	-	78399556	78405859	ENSMUSG00000044986
Ep300	current symbol	MGI:1276116	15	+	81585351	81652077	ENSMUSG00000055024
Aco2	current symbol	MGI:87880	15	+	81872309	81915133	ENSMUSG00000022477
Ano6	current symbol	MGI:2145890	15	+	95790843	95974751	ENSMUSG00000064210
Slc38a1	current symbol	MGI:2145895	15	-	96571418	96642913	ENSMUSG00000023169
Asic1	current symbol	MGI:1194915	15	+	99670368	99701130	ENSMUSG00000023017
Larp4	current symbol	MGI:2443114	15	+	99970065	100016358	ENSMUSG00000023025
Slc11a2	current symbol	MGI:1345279	15	-	100387898	100425072	ENSMUSG00000023030
Crebbp	current symbol	MGI:1098280	16	-	4081328	4213997	ENSMUSG00000022521
Hmox2	current symbol	MGI:109373	16	+	4726361	4766742	ENSMUSG00000004070
Mgrn1	current symbol	MGI:2447670	16	+	4886249	4938296	ENSMUSG00000022517
Prkdc	current symbol	MGI:104779	16	+	15637866	15842235	ENSMUSG00000022672
Prodh	current symbol	MGI:97770	16	-	18060357	18090203	ENSMUSG00000003526
Txnrd2	current symbol	MGI:1347023	16	+	18426384	18479073	ENSMUSG00000075704
Clcn2	current symbol	MGI:105061	16	-	20702964	20717746	ENSMUSG00000022843
Atp13a5	current symbol	MGI:2444068	16	-	29231851	29378732	ENSMUSG00000048939
Atp13a4	current symbol	MGI:1924456	16	-	29395853	29544864	ENSMUSG00000038094
Tfrc	current symbol	MGI:98822	16	+	32608920	32632794	ENSMUSG00000022797
Gsk3b	current symbol	MGI:1861437	16	+	38089001	38246084	ENSMUSG00000022812
Cox17	current symbol	MGI:1333806	16	+	38346991	38352763	ENSMUSG00000046516
Atp6v1a	current symbol	MGI:1201780	16	-	44085402	44139705	ENSMUSG00000052459
Cpox	current symbol	MGI:104841	16	+	58670208	58680391	ENSMUSG00000022742
Gabrr3	current symbol	MGI:3588203	16	+	59407382	59461739	ENSMUSG00000074991
Nrip1	current symbol	MGI:1315213	16	-	76287400	76373827	ENSMUSG00000048490
Atp5j	current symbol	MGI:107777	16	-	84827866	84835625	ENSMUSG00000022890
App	current symbol	MGI:88059	16	-	84952666	85173952	ENSMUSG00000022892
Sod1	current symbol	MGI:98351	16	+	90220742	90226322	ENSMUSG00000022982
Sim2	current symbol	MGI:98307	16	+	94085260	94127032	ENSMUSG00000062713
Mrpl18	current symbol	MGI:1914931	17	-	12911349	12916345	ENSMUSG00000057388
Sod2	current symbol	MGI:98352	17	+	13007839	13018119	ENSMUSG00000006818
Zfp758	current symbol	MGI:2385044	17	+	22361453	22377281	ENSMUSG00000044501
Atp6v0c	current symbol	MGI:88116	17	-	24163866	24169702	ENSMUSG00000024121
Ccnf	current symbol	MGI:102551	17	-	24223232	24251409	ENSMUSG00000072082
Snora64	current symbol	MGI:2148175	17	+	24720789	24720905	ENSMUSG00000077709
Nubp2	current symbol	MGI:1347072	17	-	24882611	24886350	ENSMUSG00000039183
Clcn7	current symbol	MGI:1347048	17	+	25133391	25162104	ENSMUSG00000036636
Dusp1	current symbol	MGI:105120	17	-	26505590	26508519	ENSMUSG00000024190
Atp6v0e	current symbol	MGI:1328318	17	+	26676396	26699644	ENSMUSG00000015575
Srsf3	current symbol	MGI:98285	17	+	29032673	29043366	ENSMUSG00000071172
Fgd2	current symbol	MGI:1347084	17	+	29360914	29379660	ENSMUSG00000024013
Rnf5	current symbol	MGI:1860076	17	-	34601091	34603690	ENSMUSG00000015478
Hspa1a	current symbol	MGI:96244	17	-	34969190	34972156	ENSMUSG00000091971
Tnf	current symbol	MGI:104798	17	-	35199381	35202007	ENSMUSG00000024401
Atp6v1g2	current symbol	MGI:1913487	17	+	35233660	35238767	ENSMUSG00000024403
Ddx39b	current symbol	MGI:99240	17	+	35241746	35253707	ENSMUSG00000019432
Vegfa	current symbol	MGI:103178	17	-	46016993	46032369	ENSMUSG00000023951
Slc30a6	current symbol	MGI:2386741	17	+	74395608	74424229	ENSMUSG00000024069
Eif2ak2	current symbol	MGI:1353449	17	-	78852564	78882573	ENSMUSG00000024079
Haao	current symbol	MGI:1349444	17	-	83831356	83846790	ENSMUSG00000000673
Epas1	current symbol	MGI:109169	17	+	86753907	86833410	ENSMUSG00000024140
Atp6v1e2	current symbol	MGI:1922165	17	-	86944109	86947887	ENSMUSG00000053375
Cul2	current symbol	MGI:1918995	18	+	3382988	3436377	ENSMUSG00000024231
Kif20a	current symbol	MGI:1201682	18	+	34624624	34633265	ENSMUSG00000003779
Egr1	current symbol	MGI:95295	18	+	34859823	34864984	ENSMUSG00000038418
Hspa9	current symbol	MGI:96245	18	-	34937414	34954357	ENSMUSG00000024359
Ube2d2a	current symbol	MGI:1930715	18	+	35771559	35807172	ENSMUSG00000091896
Ftmt	current symbol	MGI:1914884	18	+	52331536	52332986	ENSMUSG00000024510
Lox	current symbol	MGI:96817	18	-	52516069	52529867	ENSMUSG00000024529
Txnl1	current symbol	MGI:1860078	18	-	63662801	63692359	ENSMUSG00000024583
Fech	current symbol	MGI:95513	18	-	64456550	64489066	ENSMUSG00000024588
Atp8b1	current symbol	MGI:1859665	18	-	64528979	64661000	ENSMUSG00000039529
Nedd4l	current symbol	MGI:1933754	18	+	64887705	65217831	ENSMUSG00000024589
Atp9b	current symbol	MGI:1354757	18	-	80734141	80934058	ENSMUSG00000024566
Tcirg1	current symbol	MGI:1350931	19	-	3896050	3907133	ENSMUSG00000001750
Ndufv1	current symbol	MGI:107851	19	-	4007497	4012806	ENSMUSG00000037916
Ccs	current symbol	MGI:1333783	19	-	4825366	4839322	ENSMUSG00000034108
Rela	current symbol	MGI:103290	19	+	5637483	5648130	ENSMUSG00000024927
Capn1	current symbol	MGI:88263	19	-	5988546	6015825	ENSMUSG00000024942
Tm7sf2	current symbol	MGI:1920416	19	-	6062821	6068373	ENSMUSG00000024799
Prdx5	current symbol	MGI:1859821	19	-	6906697	6910106	ENSMUSG00000024953
Stip1	current symbol	MGI:109130	19	-	7020696	7040026	ENSMUSG00000024966
Fth1	current symbol	MGI:95588	19	+	9982703	9985092	ENSMUSG00000024661
Best1	current symbol	MGI:1346332	19	-	9985174	10001633	ENSMUSG00000037418
Trpm6	current symbol	MGI:2675603	19	+	18749983	18892510	ENSMUSG00000024727
Trpm3	current symbol	MGI:2443101	19	+	22139119	22989884	ENSMUSG00000052387
Fxn	current symbol	MGI:1096879	19	-	24261453	24280605	ENSMUSG00000059363
Jak2	current symbol	MGI:96629	19	+	29251828	29313080	ENSMUSG00000024789
Dkk1	current symbol	MGI:1329040	19	-	30545863	30549665	ENSMUSG00000024868
Slc25a28	current symbol	MGI:2180509	19	-	43663822	43674881	ENSMUSG00000040414
Cutc	current symbol	MGI:1913638	19	+	43752996	43768638	ENSMUSG00000025193
Sfxn3	current symbol	MGI:2137679	19	+	45047576	45056383	ENSMUSG00000025212
Npm3	current symbol	MGI:894653	19	-	45747734	45749591	ENSMUSG00000056209
Nfkb2	current symbol	MGI:1099800	19	+	46304737	46312090	ENSMUSG00000025225
Sfxn2	current symbol	MGI:2137678	19	+	46573365	46596898	ENSMUSG00000025036
Sfxn4	current symbol	MGI:2137680	19	-	60837277	60861479	ENSMUSG00000063698
Clcn5	current symbol	MGI:99486	X	-	7153810	7319358	ENSMUSG00000004317
Maob	current symbol	MGI:96916	X	-	16709282	16817366	ENSMUSG00000040147
Slc25a14	current symbol	MGI:1330823	X	+	48623413	48662294	ENSMUSG00000031105
Hprt	current symbol	MGI:96217	X	+	52988137	53021659	ENSMUSG00000025630
Atp11c	current symbol	MGI:1859661	X	-	60223290	60592698	ENSMUSG00000062949
1110012L19Rik	current symbol	MGI:1915868	X	+	70385877	70389417	ENSMUSG00000045237
Gabra3	current symbol	MGI:95615	X	-	72432681	72656848	ENSMUSG00000031343
Gabrq	current symbol	MGI:1888498	X	+	72825178	72842602	ENSMUSG00000031344
Atp2b3	current symbol	MGI:1347353	X	+	73503086	73571005	ENSMUSG00000031376
Idh3g	current symbol	MGI:1099463	X	-	73778963	73786897	ENSMUSG00000002010
Atp6ap1	current symbol	MGI:109629	X	+	74297097	74304721	ENSMUSG00000019087
Mpp1	current symbol	MGI:105941	X	-	75109733	75131016	ENSMUSG00000031402
Arhgef9	current symbol	MGI:2442233	X	-	95048935	95196856	ENSMUSG00000025656
Heph	current symbol	MGI:1332240	X	+	96455359	96574485	ENSMUSG00000031209
Pdzd11	current symbol	MGI:1919871	X	-	100622883	100626568	ENSMUSG00000015668
Abcb7	current symbol	MGI:109533	X	-	104280657	104413856	ENSMUSG00000031333
Cox7b	current symbol	MGI:1913392	X	+	106015700	106022450	ENSMUSG00000031231
Atp7a	current symbol	MGI:99400	X	+	106027276	106124926	ENSMUSG00000033792
Glra4	current symbol	MGI:95750	X	-	136757674	136780141	ENSMUSG00000018595
Tsc22d3	current symbol	MGI:1196284	X	-	140539528	140600659	ENSMUSG00000031431
Trpc5	current symbol	MGI:109524	X	-	144381671	144688180	ENSMUSG00000041710
Alas2	current symbol	MGI:87990	X	+	150547375	150570638	ENSMUSG00000025270
Wnk3	current symbol	MGI:2652875	X	+	151198078	151320152	ENSMUSG00000041245
Prdx4	current symbol	MGI:1859815	X	-	155323918	155340754	ENSMUSG00000025289
Glra2	current symbol	MGI:95748	X	-	165129017	165327393	ENSMUSG00000018589
Tmsb4x	current symbol	MGI:99510	X	-	167207093	167209315	ENSMUSG00000049775
Tlr8	current symbol	MGI:2176887	X	-	167242696	167264329	ENSMUSG00000040522
Tlr7	current symbol	MGI:2176882	X	-	167304929	167330558	ENSMUSG00000044583
