# Supplementary material for: Dietary iron interacts with genetic background to influence glucose homeostasis
Source: Nutr Metab (Lond). 2019 Feb 18;16:13. doi: 10.1186/s12986-019-0339-6 (PMC6380031; doi:10.1186/s12986-019-0339-6)
Supplement: Supplementary file 3 — Iron genes intersecting metabolic QTL. (XLSX 12 kb) [file 12986_2019_339_MOESM3_ESM.xlsx]

## Sheet: Alex_QTLwTrait
Chromosome	QTL Start	QTL Stop	Length (bp)	QTL Name
1	42135463	46913916	4778453	FFA			FFA	Serum Free Fatty Acids
1	66264924	68510382	2245458	AUC_20wks			AUC_10wks	Glucose Tolerance Test Area Under the Curve at 10 weeks
1	169055299	171701395	2646096	CHOL			AUC_20wks	Glucose Tolerance Test Area Under the Curve at 20 weeks
10	24291777	32731046	8439269	AUC_20wks			bGLC_10wks	Blood Glucose at 10 weeks
10	73630111	79648903	6018792	CHOL			CHOL	Serum Cholesterol
10	85872583	89196324	3323741	KIDNEY			Gonadal	Gonadal Fat Pad Weight
10	93754826	104297418	10542592	NecWt			HEART	Heart Weight
10	113399853	117742321	4342468	SPLEEN			Ing	Inguinal Fat Pad Weight
11	80198461	81788259	1589798	AUC_20wks			INS	Serum Insulin
11	97820095	101997765	4177670	NecWt			KIDNEY	Kidney Weight
12	48530185	53919899	5389714	nGLC			LIVER	Liver Weight
12	69912575	71765234	1852659	AUC_20wks			Mesen	Mesenteric Fat Pad Weight
12	75892667	78210635	2317968	AUC_20wks			NecWt	Necropsy Body Weight
13	21823310	36560197	14736887	AUC_20wks			nGLC
13	57799609	62884652	5085043	bGLC_10wks			Renal
14	39565259	47853892	8288633	KIDNEY			SPLEEN	Spleen Weight
14	55639935	57540719	1900784	KIDNEY			TG	Serum Triglycerides
15	31542524	35102197	3559673	INS			TotFat	Total Fat Weight
15	97257091	101119312	3862221	Renal
16	3987017	8326199	4339182	AUC_10wks
16	53437097	59521807	6084710	INS
16	83829085	88227177	4398092	TG
17	23674961	25764636	2089675	AUC_10wks
17	28307714	58128834	29821120	Gonadal
18	31165802	35044760	3878958	AUC_10wks
19	17008267	19930893	2922626	nGLC
19	27645022	29978857	2333835	TG
2	3462356	9688252	6225896	Ing
2	69247247	72014051	2766804	TotFat
2	81786751	92459816	10673065	LIVER
2	100971963	107985743	7013780	LIVER
2	150999280	153919158	2919878	SPLEEN
3	5904283	10568993	4664710	KIDNEY
3	19130385	20994860	1864475	NecWt
3	89224837	96340711	7115874	CHOL
3	133858328	136156507	2298179	INS
4	38203570	44110494	5906924	Gonadal
4	55322447	60368306	5045859	AUC_20wks
5	100063045	106664765	6601720	CHOL
5	122964240	125710002	2745762	HEART
5	139074308	142730809	3656501	AUC_10wks
6	3847192	8682587	4835395	TG
6	45940176	51622740	5682564	Mesen
6	84325993	91860050	7534057	AUC_20wks
6	100802390	117608928	16806538	INS
6	126165884	130485874	4319990	LIVER
6	145020320	145849825	829505	HEART
7	24465189	25813781	1348592	INS
7	41233481	51068875	9835394	AUC_10wks
7	53887254	66619342	12732088	LIVER
7	80093996	105355636	25261640	Renal
7	118174308	126448762	8274454	KIDNEY
8	10237684	16432866	6195182	KIDNEY
8	20899022	38012876	17113854	AUC_10wks
8	62503743	72979359	10475616	AUC_10wks
8	80391083	84915488	4524405	Mesen
8	97637729	105547304	7909575	FFA
9	6100822	15832068	9731246	SPLEEN
9	52312796	56650756	4337960	AUC_20wks
